# Supplementary material for: The Effect of TISSEEL® on the Healing Process of Uterine Horn Reanastomosis in an Experimental Animal Model
Source: Medicina (Kaunas). 2026 Feb 6;62(2):333. doi: 10.3390/medicina62020333 (PMC12942363; doi:10.3390/medicina62020333)
Supplement: Supplementary file 1 [file medicina-62-00333-s001.zip]

Archive with 1 entries (1 files):
- medicina-4024494-File S1.pdf
